# Supplementary material for: Cultivation of Prevotella copri in a medium supplemented with tomato juice suppresses the bacteria-induced intestinal permeability in Caenorhabditis elegans
Source: PLoS One. 2025 Sep 5;20(9):e0331446. doi: 10.1371/journal.pone.0331446 (PMC12412950; doi:10.1371/journal.pone.0331446)
Supplement: S1 Table — Caenorhabditis elegans were fed test bacterial strains cultured on either BG or TJ medium from the time of hatching until day 8 post-hatching. Body size was measured from day 4 to day 8 post-hatching. (XLSX) [file pone.0331446.s001.xlsx]

## Sheet: S1 Table
S1 Table. Body size of Caenorhabditis elegans on days 4–8 of adulthood, after exposure to test bacteria from hatching
Strain	Medium		Day 4					Day 5					Day 6					Day 7					Day 8
			Mean	SD	N	P-value1		Mean	SD	N	P-value		Mean	SD	N	P-value		Mean	SD	N	P-value		Mean	SD	N	P-value
Escherichia coli OP50	BG		0.0574	0.00639792	10	NA		0.0715	0.00632895	10	NA		0.0819	0.0134862	10	NA		0.0766	0.0114134	10	NA		0.0775	0.0123221	10	NA
	TJ		0.0597	0.00840701	10	0.87003		0.0821	0.00602679	10	0.0345		0.091	0.00972968	10	0.2519		0.0975	0.0147817	10	0.0039		0.100222	0.0148642	9	<0.001
Prevotella copri JCM 13464T	BG		0.045	0.0042947	10	< 0.001		0.0575	0.00953648	10	0.00288		0.0561	0.011628	10	<0.001		0.0626667	0.01247	9	0.09926		0.0692222	0.00670406	9	0.227
	TJ		0.0504	0.0051251	10	0.05501		0.0613333	0.00714609	6	0.10325		0.0705	0.006245	4	0.2992		0.06775	0.00853913	4	0.69317		0.0775	0.00173205	4	1
Megamonas funiformis JCM 14723T	BG		0.0472	0.0024404	10	0.00212		0.0693	0.00614727	10	0.97101		0.0818	0.0100421	10	1		0.076	0.0184632	10	0.99999		0.0952	0.00557375	10	<0.001
	TJ		0.0546	0.00797496	10	0.7607		0.0806	0.0133267	10	0.08699		0.0963	0.0109955	10	0.0228		0.0993	0.00649872	10	0.00158		0.105	0.00583095	10	<0.001
Streptococcus salivarius JCM 5707T	BG		0.0074	0.00126491	10	NA		0.00766667	0.00057735	3	NA		0.008	0	2	NA		0.021	0.019799	2	NA		0.0205	0.0162635	2	NA
	TJ		0.007	0.0011547	10	NA		0.00725	0.000957427	4	NA		0.0065	0.00129099	4	NA		0.0055	0.000707107	2	NA		0.006	NA	1	NA
BG, normal medium for intestinal bacteria; TJ, BG medium supplemented with 1% (v/v) tomato juice; SD, standard deviation; NA, not analysed
1; Dunnett’s multiple comparison test was performed using BG medium-cultured OP50 as the control. Streptococcus was excluded due to insufficient sample size and an apparent difference from other groups.
