# Supplementary material for: Cultivation of Prevotella copri in a medium supplemented with tomato juice suppresses the bacteria-induced intestinal permeability in Caenorhabditis elegans
Source: PLoS One. 2025 Sep 5;20(9):e0331446. doi: 10.1371/journal.pone.0331446 (PMC12412950; doi:10.1371/journal.pone.0331446)
Supplement: S2 Table — Caenorhabditis elegans were fed test bacterial strains cultured on either BG or TJ medium from the time of hatching until day 8 post-hatching. Brood size was measured from day 4 to day 8 post-hatching. (XLSX) [file pone.0331446.s002.xlsx]

## Sheet: S2 Table
S2 Table. Brood size of Caenorhabditis elegans on days 4–8 of adulthood, after exposure to test bacteria from hatching
Strain	Medium		Mean	SD	N	P-value1
Escherichia coli OP50	BG		251.4	38.4944	10	NA
	TJ		276.444	23.0711	9	0.5335
Prevotella copri JCM 13464T	BG		197.667	28.5963	9	0.0223
	TJ		239.75	20.9026	4	0.9852
Megamonas funiformis JCM 14723T	BG		288.3	31.5737	10	0.1649
	TJ		269.4	65.09	10	0.7817
Streptococcus salivarius JCM 5707T	BG		32.5	NA	2	NA
	TJ		0	NA	1	NA
BG, normal medium for intestinal bacteria; TJ, BG medium supplemented with 1% (v/v) tomato juice; SD, standard deviation; NA, not analysed
1; Dunnett’s multiple comparison test was performed using BG medium-cultured OP50 as the control. Streptococcus was excluded due to insufficient sample size and an apparent difference from other groups.
