# Supplementary material for: Cultivation of Prevotella copri in a medium supplemented with tomato juice suppresses the bacteria-induced intestinal permeability in Caenorhabditis elegans
Source: PLoS One. 2025 Sep 5;20(9):e0331446. doi: 10.1371/journal.pone.0331446 (PMC12412950; doi:10.1371/journal.pone.0331446)
Supplement: S3 Table — Numerical data of the means and standard deviations were used to create the graphs in Fig 4. (XLSX) [file pone.0331446.s003.xlsx]

## Sheet: S3 Table
S3 Table. Flow cytometric analysis of Prevotella copri JCM 13464T washed with sterile distilled water
		FSChighPI−		FSChighPI+		FSClowPI−		FSClowPI+
		mean	SD	mean	SD	mean	SD	mean	SD
	Unwashed	38.9067	1.30864	44.2633	1.01943	14.8367	1.23196	1.99	0.219317
washed with distilled water	1st	27.6367	0.643765	31.6667	0.895005	39.28	1.23049	1.45	0.304467
	2nd	28.2733	2.5379	23.6867	6.42755	46.7867	9.05393	1.25	0.134536
