# Supplementary material for: Cultivation of Prevotella copri in a medium supplemented with tomato juice suppresses the bacteria-induced intestinal permeability in Caenorhabditis elegans
Source: PLoS One. 2025 Sep 5;20(9):e0331446. doi: 10.1371/journal.pone.0331446 (PMC12412950; doi:10.1371/journal.pone.0331446)
Supplement: S4 Table — Numerical data of the means and standard deviations were used to create the graphs in Fig 6. (XLSX) [file pone.0331446.s004.xlsx]

## Sheet: S4 Table
S4 Table. Effect of culturing in a BG medium supplemented with tomato juice or L-(-)-3-phenyllactic acid on the growth or survival rate of the tested bacterial strains
Strain	Medium	Fig 6A			Fig 6B									Fig 6C
					Day 1		Day 2		Day 3		Day 4
		Absorbance 660 nm			Absorbance 660 nm									△Absorbance 660 nm
		Mean	SD		Mean	SD	Mean	SD	Mean	SD	Mean	SD		Mean	SD
Prevotella copri JCM 13464T	BG medium	0.443733	0.068405		0.0200333	0.000493288	0.0126667	0.00325781	0.0114	0.00180093	0.00666667	0.00126623		-0.0043	0.00100167
	TJ medium	0.412733	0.0128072		0.0203667	0.00326956	0.00723333	0.00191398	0.00703333	0.00135769	0.00416667	0.00117189		-0.0083	0.000896289
	BG + L-(-)-3-PLA medium	–	–		–	–	–	–	–	–	–	–		-0.00576667	0.00497896
Megamonas funiformis JCM 14723T	BG medium	–	–		–	–	–	–	–	–	–	–		-0.007	0.000378594
	TJ medium	–	–		–	–	–	–	–	–	–	–		-0.00646667	0.00183303
	BG + L-(-)-3-PLA medium	–	–		–	–	–	–	–	–	–	–		-0.00643333	0.000776745
Streptococcus salivarius JCM 5707T	BG medium	–	–		–	–	–	–	–	–	–	–		0.872567	0.00247857
	TJ medium	–	–		–	–	–	–	–	–	–	–		0.802733	0.0105133
	BG + L-(-)-3-PLA medium	–	–		–	–	–	–	–	–	–	–		0.786367	0.0181269
Escherichia coli OP50	BG medium	–	–		–	–	–	–	–	–	–	–		0.914267	0.00523864
	TJ medium	–	–		–	–	–	–	–	–	–	–		0.924667	0.0403128
	BG + L-(-)-3-PLA medium	–	–		–	–	–	–	–	–	–	–		0.909267	0.0265846
PLA, phenyllactic acid; SD, standard deviation; –, experiment not performed
