# Supplementary material for: Cultivation of Prevotella copri in a medium supplemented with tomato juice suppresses the bacteria-induced intestinal permeability in Caenorhabditis elegans
Source: PLoS One. 2025 Sep 5;20(9):e0331446. doi: 10.1371/journal.pone.0331446 (PMC12412950; doi:10.1371/journal.pone.0331446)
Supplement: S5 Table — All components with a mzCloud best-match confidence of more than 70% from the LC-MS/MS analysis of the medium itself, culture supernatant, or cells of Prevotella copri JCM 13464T were listed. (XLSX) [file pone.0331446.s005.xlsx]

## Sheet: S5 Table
S5 Table. The results of Metabolomic analysis of Prevotella copri JCM 13464T													Group Areas						Log2 fold change
ESI Mode	Name	Formula	Annot. Source	Annot. ΔMass [ppm]	Calc. MW	RT [min]	Area (Max.)	# ChemSpider Results	# mzCloud Results	mzCloud Best Match	mzCloud Best Match Confidence	MS2	BG medium	BG medium culture sup	BG medium culture cell	TJ medium	TJ medium culture sup	TJ medium culture cell	TJ/BG (medium)	TJ/BG (sup)	TJ/BG (cell)
negative	L-(-)-3-Phenyllactic acid	C9 H10 O3	Full match;Full match;Partial match;Partial match	-3.72138	166.062	11.431	118687334	46	12	97.8	94.2	PreferredDDA	9.04553e+07	6.36693e+07	78824.1	7.21935e+07	1.18687e+08	326469	-0.325337	0.898496	2.05024
positive	trans-3-Indoleacrylic acid	C11 H9 N O2	Full match;Full match;No results;Full match	-3.77383	187.063	4.281	9633375072	1	9	92.7	79.6	PreferredDDA	8.90986e+09	9.63338e+09	4.00778e+06	9.1618e+09	8.69202e+09	1.40915e+07	0.0402283	-0.148349	1.81396
positive	N-Acetyltyramine	C10 H13 N O2	Full match;Full match;No results;Partial match	-3.63172	179.094	9.054	243234596	20	3	96.2	77.1	PreferredDDA	2.43235e+08	2.33628e+08	197465	2.02132e+08	2.15119e+08	375033	-0.267048	-0.119081	0.925421
positive	L-Glutamic acid	C5 H9 N O4	Full match;Full match;Full match;Full match	-4.09309	147.053	0.933	135650505	16	1	97.6	90.2	PreferredDDA	1.22651e+08	1.35651e+08	1.05771e+07	1.14954e+08	1.07184e+08	1.87354e+07	-0.0934969	-0.339799	0.824818
positive	ELK	C17 H32 N4 O6	No match;Invalid mass;No results;No match	-46394.3	370.22	3.972	27888665	1	1	87.8	72.5	PreferredDDA	2.492e+07	2.72435e+07	111473	2.71426e+07	2.78887e+07	190394	0.12326	0.0337671	0.772297
negative	6-Hydroxycaproic acid	C6 H12 O3	No results;Invalid mass;No results;No match	-6.42672	132.078	7.129	466528613	1	10	98.9	73.3	PreferredDDA	4.58726e+08	2.98958e+08	287414	2.64325e+08	4.66529e+08	476970	-0.795317	0.642023	0.730768
positive	MPK	C16 H30 N4 O4 S	No results;Invalid mass;No results;No match	-500001	187.099	1.59	87060084	1	2	72.9	70	PreferredDDA	7.12454e+07	2.14523e+07	60218.9	8.70601e+07	3.62854e+07	81289.3	0.289214	0.758257	0.432849
positive	Mitragynine	C23 H30 N2 O4	No match;Invalid mass;No results;No results	15.5425	398.227	5.494	31029972	0	6	87.9	72.7	PreferredDDA	2.69248e+07	3.103e+07	39808.4	2.43418e+07	2.78579e+07	53016.4	-0.145499	-0.155577	0.413368
negative	D-Glucose 6-phosphate	C6 H13 O9 P	Full match;Full match;Not the top hit;Not the top hit	0.660945	260.03	0.841	68988081	53	3	98.6	97.4	PreferredDDA	357021	334579	5.35457e+07	350773	534576	6.89881e+07	-0.0254711	0.676047	0.365576
negative	2-(acetylamino)-4-(methylthio)butanoic acid	C7 H13 N O3 S	Full match;Full match;No results;Full match	-2.21583	191.061	4.383	71833849	3	2	98.9	99.7	PreferredDDA	6.63285e+07	6.51998e+07	35904.2	5.69575e+07	7.18338e+07	44758.3	-0.219743	0.139795	0.318002
positive	HKK	C18 H33 N7 O4	No match;Invalid mass;No results;No results	-5.04437	411.257	0.66	10071185	0	1	82.3	76.8	OtherDDA	2.95569e+06	1.00712e+07	29372.1	3.10827e+06	6.531e+06	36451.6	0.0726142	-0.624857	0.311536
positive	D-(+)-Tryptophan	C11 H12 N2 O2	Full match;Full match;Full match;Full match	-3.14738	204.089	4.488	291517141	12	9	99.4	92.7	PreferredDDA	2.58061e+08	2.91517e+08	3.74523e+07	1.26865e+08	2.8386e+08	4.55086e+07	-1.02441	-0.0384005	0.281084
positive	DL-Arginine	C6 H14 N4 O2	Full match;Full match;Full match;Full match	-4.26399	174.111	1.017	51387021	3	6	86	70	PreferredDDA	1.06974e+07	5.1387e+07	2.64988e+07	2.25979e+07	1.2249e+06	2.8763e+07	1.07893	-5.39067	0.118285
positive	2-(tert-butyl)-1,3-thiazolane-4-carboxylic acid	C8 H15 N O2 S	Full match;Full match;No results;Partial match	-3.08645	189.082	7.751	69973334	2	3	81.9	76.6	PreferredDDA	6.99733e+07	1.4661e+07	109911	6.50894e+07	1.77491e+07	118387	-0.104384	0.275761	0.107165
positive	4,4-dimethyl-1-(3-nitrophenyl)-2-(1H-1,2,4-triazol-1-yl)pent-1-en-3-one	C15 H16 N4 O3	Full match;Full match;No results;No match	-4.25346	300.121	1.746	27811528	2	2	89	74.1	PreferredDDA	2.31699e+07	2.73191e+07	589193	2.51947e+07	2.78115e+07	633715	0.12087	0.0257717	0.105094
positive	Creatine	C4 H9 N3 O2	Full match;Full match;No results;Full match	-4.13226	131.069	0.919	185690406	2	1	99.1	88.9	PreferredDDA	1.58072e+08	1.79005e+08	390275	1.8569e+08	1.76178e+08	418257	0.23232	-0.0229653	0.0998996
positive	2-Hydroxyphenylalanine	C9 H11 N O3	Full match;Full match;Partial match;Not the top hit	-3.6707	181.073	1.899	59412413	19	2	95.7	85.1	PreferredDDA	5.00465e+07	4.47718e+07	429220	5.26321e+07	5.94124e+07	455387	0.0726726	0.408175	0.0853763
positive	Nicotinamide	C6 H6 N2 O	Full match;Full match;Full match;Partial match	-4.52936	122.047	0.954	19979177	6	1	98.4	84.2	PreferredDDA	377498	362890	1.89973e+07	241283	231025	1.99792e+07	-0.645743	-0.651484	0.0727053
positive	Spermine	C10 H26 N4	Full match;Full match;Full match;Full match	-3.86268	202.215	0.807	38437170	2	1	94.1	81.7	PreferredDDA	2.90193e+07	3.84372e+07	198140	3.22103e+07	3.66805e+07	205535	0.150512	-0.0674907	0.0528656
negative	2-Aminooctanedioic acid	C8 H15 N O4	Full match;Full match;No results;Partial match	-2.26526	189.1	6.702	118174095	13	3	86	71.7	PreferredDDA	5.31416e+07	1.15054e+08	294212	5.0599e+07	1.18174e+08	298439	-0.0707335	0.0385994	0.0205803
positive	3-(1-hydroxyethyl)-2,3,6,7,8,8a-hexahydropyrrolo[1,2-a]pyrazine-1,4-dione	C9 H14 N2 O3	Full match;Full match;No results;Partial match	-2.97044	198.1	2.164	76781993	1	2	87.5	80.6	PreferredDDA	7.1896e+07	7.21108e+07	51088.1	7.6782e+07	6.92355e+07	51713.6	0.0948563	-0.0587048	0.0175579
positive	LLK	C18 H36 N4 O4	Full match;Full match;No results;No results	-3.28101	372.272	13.704	16033925	0	2	94.6	82.5	OtherDDA	6.75e+06	1.60339e+07	22393.1	6.62199e+06	1.28339e+07	21946	-0.0276232	-0.321173	-0.0291016
positive	PPK	C16 H28 N4 O4	No match;Invalid mass;No results;No match	-500002	170.105	2.011	40589636	4	1	91.6	83	OtherDDA	3.54397e+07	3.48571e+07	21298.6	4.05896e+07	3.22518e+07	20793	0.195744	-0.112072	-0.0346573
positive	2-(2-amino-3-methylbutanamido)-3-phenylpropanoic acid	C14 H20 N2 O3	Full match;Full match;No results;Not the top hit	-4.01892	264.146	8.283	245976534	6	4	97.9	91	PreferredDDA	2.45977e+08	1.8229e+08	67358.7	2.35003e+08	1.74951e+08	65662	-0.0658429	-0.0592853	-0.0368063
positive	NP-001346	C11 H15 N5 O3 S	Full match;Full match;Full match;Full match	-2.42596	297.089	7.069	115657218	4	4	99.7	93.4	PreferredDDA	1.15657e+08	115859	58231.7	1.04963e+08	127358	56741.5	-0.139978	0.136512	-0.0374007
negative	α-Aspartylphenylalanine	C13 H16 N2 O5	Full match;Full match;No results;Not the top hit	0.727215	280.106	4.12	24917710	5	1	96.6	100	PreferredDDA	2.01139e+07	2.49177e+07	24746.2	1.86371e+07	2.03475e+07	23274.1	-0.110014	-0.292321	-0.0884858
positive	3-(3,4-dihydroxyphenyl)propanoic acid	C9 H10 O4	No match;Invalid mass;No match;No match	-98931.2	164.047	1.361	1383638775	22	2	80	75.2	PreferredDDA	9.9933e+08	1.38364e+09	2.39423e+07	1.08646e+09	1.33364e+09	2.17913e+07	0.1206	-0.0530939	-0.135809
negative	N-Acetyl-L-tyrosine	C11 H13 N O4	Full match;Full match;No results;Not the top hit	-0.56817	223.084	5.917	40341074	10	4	95.7	100	PreferredDDA	3.63685e+07	3.38127e+07	142664	2.44449e+07	4.03411e+07	125675	-0.573157	0.254686	-0.182931
positive	L-Glutathione (reduced)	C10 H17 N3 O6 S	Not the top hit;Full match;Full match;Full match	-4.09154	307.083	1.062	40617974	2	1	98.2	98.4	PreferredDDA	1.24521e+06	4.0618e+07	192765	1.44612e+06	3.21498e+07	167100	0.215796	-0.337309	-0.206131
positive	L-Histidine	C6 H9 N3 O2	No results;Full match;Full match;Full match	-3.8444	155.069	0.859	344397573	6	3	99.7	93.4	PreferredDDA	2.36294e+08	3.41615e+08	2.01288e+07	1.04442e+08	3.44398e+08	1.71938e+07	-1.17788	0.0117018	-0.227371
positive	Anthranilic acid	C7 H7 N O2	Full match;Full match;Full match;Partial match	-2.94494	137.047	3.415	18000803	15	8	95.2	83.5	PreferredDDA	1.39874e+07	1.80008e+07	708368	1.70117e+07	1.64808e+07	597097	0.282399	-0.127275	-0.246534
positive	L-Phenylalanine	C9 H11 N O2	Full match;Full match;Full match;Full match	-3.74453	165.078	0.93	68917899	17	1	99.4	98.2	PreferredDDA	187008	4.31518e+06	6.89179e+07	325332	4.03044e+06	5.32438e+07	0.798814	-0.0984851	-0.372265
negative	L-Tyrosine	C9 H11 N O3	Full match;Full match;Full match;Full match	-2.86636	181.073	1.355	125734747	19	4	97.8	100	PreferredDDA	1.25735e+08	7.32993e+07	3.1187e+06	1.07043e+08	7.99814e+07	2.40577e+06	-0.232191	0.125864	-0.374444
negative	NP-016455	C11 H18 N2 O4	Full match;Full match;No results;No results	0.438589	242.127	12.563	2525899923	0	8	93.6	75.1	PreferredDDA	2.3571e+09	2.08704e+09	1.59459e+07	1.58504e+09	2.5259e+09	1.10214e+07	-0.572497	0.275341	-0.532887
negative	Gluconic acid	C6 H12 O7	No match;Invalid mass;No results;No match	-306141	136.037	0.894	45057941	5	5	93.5	72.9	OtherDDA	3.41895e+07	4.50579e+07	6.26981e+06	3.67205e+07	3.34913e+07	4.28995e+06	0.103033	-0.427995	-0.547461
negative	DL-Tryptophan	C11 H12 N2 O2	Full match;Full match;Full match;Full match	-1.50096	204.09	4.267	859511495	12	4	99.7	95.5	PreferredDDA	7.69262e+08	8.59511e+08	5.71919e+06	8.37113e+08	6.2148e+08	3.85115e+06	0.121947	-0.467809	-0.570521
negative	Citric acid	C6 H8 O7	Full match;Full match;Not the top hit;Full match	-1.74403	192.027	1.169	1059516873	16	2	99.2	100	PreferredDDA	8.38959e+08	7.21945e+08	9.82642e+07	1.05952e+09	1.02025e+09	6.53207e+07	0.336734	0.498964	-0.589125
positive	Nicotinic acid	C6 H5 N O2	Full match;Full match;Full match;Full match	-3.29395	123.032	1.18	113369383	5	2	100	93.4	PreferredDDA	8.60399e+07	1.13369e+08	843998	9.69792e+07	1.0651e+08	502794	0.17267	-0.0900468	-0.747272
positive	3-[(4-hydroxyphenyl)methyl]-octahydropyrrolo[1,2-a]pyrazine-1,4-dione	C14 H16 N2 O3	Full match;Full match;No results;Full match	-3.23497	260.115	8.829	1605390048	1	12	97.9	91.2	PreferredDDA	1.55292e+09	1.57416e+09	610054	1.60539e+09	1.48348e+09	320560	0.0479414	-0.0855901	-0.928343
positive	ILK	C18 H36 N4 O4	Not the top hit;Full match;No results;No results	-3.01356	372.273	13.423	18042645	0	2	95.1	83.4	OtherDDA	6.15613e+06	1.80426e+07	66621.6	6.17473e+06	1.57502e+07	24297.4	0.00435374	-0.196037	-1.45519
positive	2,3,4,9-Tetrahydro-1H-β-carboline-3-carboxylic acid	C12 H12 N2 O2	Full match;Full match;No results;Full match	-1.98402	216.089	6.869	21037514	1	2	99.4	92.3	PreferredDDA	1.87273e+07	1.98992e+07	173424	2.00472e+07	2.10375e+07	61373.9	0.0982574	0.0802523	-1.49861
positive	Cyclo(phenylalanyl-prolyl)	C14 H16 N2 O2	Full match;Full match;No results;Not the top hit	-3.7066	244.12	15.623	330409462	5	3	97.6	96.6	PreferredDDA	2.88525e+08	3.30409e+08	239743	2.89186e+08	3.24321e+08	33879.8	0.00330345	-0.0268328	-2.82299
positive	3-(propan-2-yl)-octahydropyrrolo[1,2-a]pyrazine-1,4-dione	C10 H16 N2 O2	Full match;Full match;No results;Partial match	-2.75279	196.121	8.233	339102775	3	2	92.9	79.9	PreferredDDA	1.36252e+09	1.74286e+09	3.42231e+06	1.72716e+09	1.64783e+09	135380	0.342123	-0.0808859	-4.65988
positive	NP-011220	C11 H18 N2 O2	Full match;Full match;No results;Partial match	-3.2872	210.136	14.717	196692675	1	3	95.8	85.2	PreferredDDA	1.86925e+08	1.96693e+08	589016	1.82759e+08	1.75881e+08	23178.7	-0.0325196	-0.161344	-4.66744
